# Supplementary material for: Neoantigens and shared MICB α3 antigen dual-targeted vaccine generates potent antitumor immunity
Source: EMBO Mol Med. 2026 Apr 17;18(6):2098–123. doi: 10.1038/s44321-026-00424-6 (PMC13269783; doi:10.1038/s44321-026-00424-6)
Supplement: Supplementary file 3 — Source data Fig. 1 [file 44321_2026_424_MOESM3_ESM.zip]

Archive with 197 entries (188 files):
- Figure 1 Source Data/
- Figure 1 Source Data/Figure 1H/
- Figure 1 Source Data/Figure 1O/
- Figure 1 Source Data/Figure 1F/
- Figure 1 Source Data/Figure 1G/
- Figure 1 Source Data/Figure 1N/
- Figure 1 Source Data/Figure 1I/
- Figure 1 Source Data/.DS_Store
- __MACOSX/Figure 1 Source Data/._.DS_Store
- Figure 1 Source Data/Figure 1B/
- Figure 1 Source Data/Figure 1C/
- Figure 1 Source Data/Source Data for Figure 1.xlsx
- __MACOSX/Figure 1 Source Data/._Source Data for Figure 1.xlsx
- Figure 1 Source Data/Figure 1H/ONEOvac-2-2.fcs
- __MACOSX/Figure 1 Source Data/Figure 1H/._ONEOvac-2-2.fcs
- Figure 1 Source Data/Figure 1H/ONEOvac-2-3.fcs
- __MACOSX/Figure 1 Source Data/Figure 1H/._ONEOvac-2-3.fcs
- Figure 1 Source Data/Figure 1H/ONEOvac-2-1.fcs
- __MACOSX/Figure 1 Source Data/Figure 1H/._ONEOvac-2-1.fcs
- Figure 1 Source Data/Figure 1H/.DS_Store
- __MACOSX/Figure 1 Source Data/Figure 1H/._.DS_Store
- Figure 1 Source Data/Figure 1H/ONEOvac-5-1.fcs
- __MACOSX/Figure 1 Source Data/Figure 1H/._ONEOvac-5-1.fcs
- Figure 1 Source Data/Figure 1H/ONEOvac-20-1.fcs
- __MACOSX/Figure 1 Source Data/Figure 1H/._ONEOvac-20-1.fcs
- Figure 1 Source Data/Figure 1H/ONEOvac-20-3.fcs
- __MACOSX/Figure 1 Source Data/Figure 1H/._ONEOvac-20-3.fcs
- Figure 1 Source Data/Figure 1H/ONEOvac-5-2.fcs
- __MACOSX/Figure 1 Source Data/Figure 1H/._ONEOvac-5-2.fcs
- Figure 1 Source Data/Figure 1H/ONEOvac-5-3.fcs
- __MACOSX/Figure 1 Source Data/Figure 1H/._ONEOvac-5-3.fcs
- Figure 1 Source Data/Figure 1H/ONEOvac-20-2.fcs
- __MACOSX/Figure 1 Source Data/Figure 1H/._ONEOvac-20-2.fcs
- Figure 1 Source Data/Figure 1H/OMVs-1.fcs
- __MACOSX/Figure 1 Source Data/Figure 1H/._OMVs-1.fcs
- Figure 1 Source Data/Figure 1H/OMVs-3.fcs
- __MACOSX/Figure 1 Source Data/Figure 1H/._OMVs-3.fcs
- Figure 1 Source Data/Figure 1H/OMVs-2.fcs
- __MACOSX/Figure 1 Source Data/Figure 1H/._OMVs-2.fcs
- Figure 1 Source Data/Figure 1H/ONEOvac-10-1.fcs
- __MACOSX/Figure 1 Source Data/Figure 1H/._ONEOvac-10-1.fcs
- Figure 1 Source Data/Figure 1H/ONEOvac-10-2.fcs
- __MACOSX/Figure 1 Source Data/Figure 1H/._ONEOvac-10-2.fcs
- Figure 1 Source Data/Figure 1H/ONEOvac-10-3.fcs
- __MACOSX/Figure 1 Source Data/Figure 1H/._ONEOvac-10-3.fcs
- Figure 1 Source Data/Figure 1O/.DS_Store
- __MACOSX/Figure 1 Source Data/Figure 1O/._.DS_Store
- Figure 1 Source Data/Figure 1O/13A9-2.fcs
- __MACOSX/Figure 1 Source Data/Figure 1O/._13A9-2.fcs
- Figure 1 Source Data/Figure 1O/OMICBvac-1.fcs
- __MACOSX/Figure 1 Source Data/Figure 1O/._OMICBvac-1.fcs
- Figure 1 Source Data/Figure 1O/13A9-3.fcs
- __MACOSX/Figure 1 Source Data/Figure 1O/._13A9-3.fcs
- Figure 1 Source Data/Figure 1O/13A9-1.fcs
- __MACOSX/Figure 1 Source Data/Figure 1O/._13A9-1.fcs
- Figure 1 Source Data/Figure 1O/OMICBvac-3.fcs
- __MACOSX/Figure 1 Source Data/Figure 1O/._OMICBvac-3.fcs
- Figure 1 Source Data/Figure 1O/OMICBvac-2.fcs
- __MACOSX/Figure 1 Source Data/Figure 1O/._OMICBvac-2.fcs
- Figure 1 Source Data/Figure 1O/OMICBvac(del)-2.fcs
- __MACOSX/Figure 1 Source Data/Figure 1O/._OMICBvac(del)-2.fcs
- Figure 1 Source Data/Figure 1O/OMICBvac(del)-3.fcs
- __MACOSX/Figure 1 Source Data/Figure 1O/._OMICBvac(del)-3.fcs
- Figure 1 Source Data/Figure 1O/1D5-1.fcs
- __MACOSX/Figure 1 Source Data/Figure 1O/._1D5-1.fcs
- Figure 1 Source Data/Figure 1O/1D5-3.fcs
- __MACOSX/Figure 1 Source Data/Figure 1O/._1D5-3.fcs
- Figure 1 Source Data/Figure 1O/OMICBvac(del)-1.fcs
- __MACOSX/Figure 1 Source Data/Figure 1O/._OMICBvac(del)-1.fcs
- Figure 1 Source Data/Figure 1O/1D5-2.fcs
- __MACOSX/Figure 1 Source Data/Figure 1O/._1D5-2.fcs
- Figure 1 Source Data/Figure 1O/Isotype-3.fcs
- __MACOSX/Figure 1 Source Data/Figure 1O/._Isotype-3.fcs
- Figure 1 Source Data/Figure 1O/Isotype-2.fcs
- __MACOSX/Figure 1 Source Data/Figure 1O/._Isotype-2.fcs
- Figure 1 Source Data/Figure 1O/Isotype-1.fcs
- __MACOSX/Figure 1 Source Data/Figure 1O/._Isotype-1.fcs
- Figure 1 Source Data/Figure 1O/OMICAvac-3.fcs
- __MACOSX/Figure 1 Source Data/Figure 1O/._OMICAvac-3.fcs
- Figure 1 Source Data/Figure 1O/OMICAvac-2.fcs
- __MACOSX/Figure 1 Source Data/Figure 1O/._OMICAvac-2.fcs
- Figure 1 Source Data/Figure 1O/OMICAvac-1.fcs
- __MACOSX/Figure 1 Source Data/Figure 1O/._OMICAvac-1.fcs
- Figure 1 Source Data/Figure 1F/.DS_Store
- __MACOSX/Figure 1 Source Data/Figure 1F/._.DS_Store
- Figure 1 Source Data/Figure 1F/CTRL-1.fcs
- __MACOSX/Figure 1 Source Data/Figure 1F/._CTRL-1.fcs
- Figure 1 Source Data/Figure 1F/NF-FC-2.fcs
- __MACOSX/Figure 1 Source Data/Figure 1F/._NF-FC-2.fcs
- Figure 1 Source Data/Figure 1F/NF-FC-3.fcs
- __MACOSX/Figure 1 Source Data/Figure 1F/._NF-FC-3.fcs
- Figure 1 Source Data/Figure 1F/CTRL-2.fcs
- __MACOSX/Figure 1 Source Data/Figure 1F/._CTRL-2.fcs
- Figure 1 Source Data/Figure 1F/NF-FC-1.fcs
- __MACOSX/Figure 1 Source Data/Figure 1F/._NF-FC-1.fcs
- Figure 1 Source Data/Figure 1F/CTRL-3.fcs
- __MACOSX/Figure 1 Source Data/Figure 1F/._CTRL-3.fcs
- Figure 1 Source Data/Figure 1F/OMVs-1.fcs
- __MACOSX/Figure 1 Source Data/Figure 1F/._OMVs-1.fcs
- Figure 1 Source Data/Figure 1F/OMVs-3.fcs
- __MACOSX/Figure 1 Source Data/Figure 1F/._OMVs-3.fcs
- Figure 1 Source Data/Figure 1F/OMVs-2.fcs
- __MACOSX/Figure 1 Source Data/Figure 1F/._OMVs-2.fcs
- Figure 1 Source Data/Figure 1G/.DS_Store
- __MACOSX/Figure 1 Source Data/Figure 1G/._.DS_Store
- Figure 1 Source Data/Figure 1G/CTRL-1.fcs
- __MACOSX/Figure 1 Source Data/Figure 1G/._CTRL-1.fcs
- Figure 1 Source Data/Figure 1G/CTRL-2.fcs
- __MACOSX/Figure 1 Source Data/Figure 1G/._CTRL-2.fcs
- Figure 1 Source Data/Figure 1G/CTRL-3.fcs
- __MACOSX/Figure 1 Source Data/Figure 1G/._CTRL-3.fcs
- Figure 1 Source Data/Figure 1G/OMVs-1.fcs
- __MACOSX/Figure 1 Source Data/Figure 1G/._OMVs-1.fcs
- Figure 1 Source Data/Figure 1G/OMVs-3.fcs
- __MACOSX/Figure 1 Source Data/Figure 1G/._OMVs-3.fcs
- Figure 1 Source Data/Figure 1G/OMVs-2.fcs
- __MACOSX/Figure 1 Source Data/Figure 1G/._OMVs-2.fcs
- Figure 1 Source Data/Figure 1G/ONEOvac-1.fcs
- __MACOSX/Figure 1 Source Data/Figure 1G/._ONEOvac-1.fcs
- Figure 1 Source Data/Figure 1G/ONEOvac-2.fcs
- __MACOSX/Figure 1 Source Data/Figure 1G/._ONEOvac-2.fcs
- Figure 1 Source Data/Figure 1G/ONEOvac-3.fcs
- __MACOSX/Figure 1 Source Data/Figure 1G/._ONEOvac-3.fcs
- Figure 1 Source Data/Figure 1N/.DS_Store
- __MACOSX/Figure 1 Source Data/Figure 1N/._.DS_Store
- Figure 1 Source Data/Figure 1N/13A9-2.fcs
- __MACOSX/Figure 1 Source Data/Figure 1N/._13A9-2.fcs
- Figure 1 Source Data/Figure 1N/OMICBvac-1.fcs
- __MACOSX/Figure 1 Source Data/Figure 1N/._OMICBvac-1.fcs
- Figure 1 Source Data/Figure 1N/13A9-3.fcs
- __MACOSX/Figure 1 Source Data/Figure 1N/._13A9-3.fcs
- Figure 1 Source Data/Figure 1N/13A9-1.fcs
- __MACOSX/Figure 1 Source Data/Figure 1N/._13A9-1.fcs
- Figure 1 Source Data/Figure 1N/OMICBvac-3.fcs
- __MACOSX/Figure 1 Source Data/Figure 1N/._OMICBvac-3.fcs
- Figure 1 Source Data/Figure 1N/OMICBvac-2.fcs
- __MACOSX/Figure 1 Source Data/Figure 1N/._OMICBvac-2.fcs
- Figure 1 Source Data/Figure 1N/OMICBvac(del)-2.fcs
- __MACOSX/Figure 1 Source Data/Figure 1N/._OMICBvac(del)-2.fcs
- Figure 1 Source Data/Figure 1N/OMICBvac(del)-3.fcs
- __MACOSX/Figure 1 Source Data/Figure 1N/._OMICBvac(del)-3.fcs
- Figure 1 Source Data/Figure 1N/1D5-1.fcs
- __MACOSX/Figure 1 Source Data/Figure 1N/._1D5-1.fcs
- Figure 1 Source Data/Figure 1N/1D5-3.fcs
- __MACOSX/Figure 1 Source Data/Figure 1N/._1D5-3.fcs
- Figure 1 Source Data/Figure 1N/OMICBvac(del)-1.fcs
- __MACOSX/Figure 1 Source Data/Figure 1N/._OMICBvac(del)-1.fcs
- Figure 1 Source Data/Figure 1N/1D5-2.fcs
- __MACOSX/Figure 1 Source Data/Figure 1N/._1D5-2.fcs
- Figure 1 Source Data/Figure 1N/Isotype-3.fcs
- __MACOSX/Figure 1 Source Data/Figure 1N/._Isotype-3.fcs
- Figure 1 Source Data/Figure 1N/Isotype-2.fcs
- __MACOSX/Figure 1 Source Data/Figure 1N/._Isotype-2.fcs
- Figure 1 Source Data/Figure 1N/Isotype-1.fcs
- __MACOSX/Figure 1 Source Data/Figure 1N/._Isotype-1.fcs
- Figure 1 Source Data/Figure 1N/OMICAvac-3.fcs
- __MACOSX/Figure 1 Source Data/Figure 1N/._OMICAvac-3.fcs
- Figure 1 Source Data/Figure 1N/OMICAvac-2.fcs
- __MACOSX/Figure 1 Source Data/Figure 1N/._OMICAvac-2.fcs
- Figure 1 Source Data/Figure 1N/OMICAvac-1.fcs
- __MACOSX/Figure 1 Source Data/Figure 1N/._OMICAvac-1.fcs
- Figure 1 Source Data/Figure 1I/5╬╝g 2.jpg
- __MACOSX/Figure 1 Source Data/Figure 1I/._5╬╝g 2.jpg
- Figure 1 Source Data/Figure 1I/5╬╝g 3.jpg
- __MACOSX/Figure 1 Source Data/Figure 1I/._5╬╝g 3.jpg
- Figure 1 Source Data/Figure 1I/20╬╝g 1.jpg
- __MACOSX/Figure 1 Source Data/Figure 1I/._20╬╝g 1.jpg
- Figure 1 Source Data/Figure 1I/20╬╝g 3.jpg
- __MACOSX/Figure 1 Source Data/Figure 1I/._20╬╝g 3.jpg
- Figure 1 Source Data/Figure 1I/5╬╝g 1.jpg
- __MACOSX/Figure 1 Source Data/Figure 1I/._5╬╝g 1.jpg
- Figure 1 Source Data/Figure 1I/20╬╝g 2.jpg
- __MACOSX/Figure 1 Source Data/Figure 1I/._20╬╝g 2.jpg
- Figure 1 Source Data/Figure 1I/2╬╝g 1.jpg
- __MACOSX/Figure 1 Source Data/Figure 1I/._2╬╝g 1.jpg
- Figure 1 Source Data/Figure 1I/2╬╝g 3.jpg
- __MACOSX/Figure 1 Source Data/Figure 1I/._2╬╝g 3.jpg
- Figure 1 Source Data/Figure 1I/2╬╝g 2.jpg
- __MACOSX/Figure 1 Source Data/Figure 1I/._2╬╝g 2.jpg
- Figure 1 Source Data/Figure 1I/10╬╝g 3.jpg
- __MACOSX/Figure 1 Source Data/Figure 1I/._10╬╝g 3.jpg
- Figure 1 Source Data/Figure 1I/10╬╝g 2.jpg
- __MACOSX/Figure 1 Source Data/Figure 1I/._10╬╝g 2.jpg
- Figure 1 Source Data/Figure 1I/10╬╝g 1.jpg
- __MACOSX/Figure 1 Source Data/Figure 1I/._10╬╝g 1.jpg
- Figure 1 Source Data/Figure 1I/OMVs 1.jpg
- __MACOSX/Figure 1 Source Data/Figure 1I/._OMVs 1.jpg
- Figure 1 Source Data/Figure 1I/OMVs 2.jpg
- __MACOSX/Figure 1 Source Data/Figure 1I/._OMVs 2.jpg
- Figure 1 Source Data/Figure 1I/OMVs 3.jpg
- __MACOSX/Figure 1 Source Data/Figure 1I/._OMVs 3.jpg
- Figure 1 Source Data/Figure 1B/OMVs.tif
- __MACOSX/Figure 1 Source Data/Figure 1B/._OMVs.tif
- Figure 1 Source Data/Figure 1B/ONEOvac.tif
- __MACOSX/Figure 1 Source Data/Figure 1B/._ONEOvac.tif
- Figure 1 Source Data/Figure 1C/Rosetta-nf-omv.png
- __MACOSX/Figure 1 Source Data/Figure 1C/._Rosetta-nf-omv.png
