# Supplementary material for: Neoantigens and shared MICB α3 antigen dual-targeted vaccine generates potent antitumor immunity
Source: EMBO Mol Med. 2026 Apr 17;18(6):2098–123. doi: 10.1038/s44321-026-00424-6 (PMC13269783; doi:10.1038/s44321-026-00424-6)
Supplement: Supplementary file 3 — Source data Fig. 1 [file 44321_2026_424_MOESM3_ESM.zip › Figure 1 Source Data/Source Data for Figure 1.xlsx]

## Sheet: Sheet1
1-F	CTRL	OMVs	ONEOvac
	7.67	24	29
	6.53	23.77	28.65
	5.43	20.79	27.98
1-G	CTRL	OMVs	ONEOvac
	17.5	23	79.7
	18.5	26.6	80.4
	16.7	22.7	77.7
1-H	OMVs	ONEOvac 2μg	ONEOvac 5μg	ONEOvac 10μg	ONEOvac 20μg
	21.41	25.16	31.59	39.15	39.18
	19.16	26.14	33.15	42.16	38.51
	21.58	28.15	29.61	41.44	40.16
1-I	OMVs	ONEOvac 2μg	ONEOvac 5μg	ONEOvac 10μg	ONEOvac 20μg
	15	35	147	285	219
	15	25	122	261	257
	21	39	97	272	295
1-L	Isotype	13A9	1D5	OMICAvac	OMICBvac	OMICBvac(del)
	981	95	98	65	87	637
	1029	115	76	92	71	728
	1044	124	69	85	84	864
1-M	Isotype	13A9	1D5	OMICAvac	OMICBvac	OMICBvac(del)
	1782	332	539	520	226	1788
	1750	375	676	598	176	1692
	1822	669	488	446	189	1903
1-N	Isotype	13A9	1D5	OMICAvac	OMICBvac	OMICBvac(del)
	1.05	3.88	3.78	4.12	4.17	1.24
	1.12	3.79	3.92	4.36	4.35	1.43
	0.97	3.54	3.66	5.15	3.89	1.65
1-O	Isotype	13A9	1D5	OMICAvac	OMICBvac	OMICBvac(del)
	1.05	2.65	2.48	3.89	4.86	1.17
	0.98	2.58	2.61	3.87	4.85	1.1
	1.02	2.17	2.8	3.1	4.27	1.6
