# Supplementary material for: Neoantigens and shared MICB α3 antigen dual-targeted vaccine generates potent antitumor immunity
Source: EMBO Mol Med. 2026 Apr 17;18(6):2098–123. doi: 10.1038/s44321-026-00424-6 (PMC13269783; doi:10.1038/s44321-026-00424-6)
Supplement: Supplementary file 4 — Source data Fig. 2 [file 44321_2026_424_MOESM4_ESM.zip]

Archive with 103 entries (96 files):
- Figure 2 Source Data/
- Figure 2 Source Data/.DS_Store
- __MACOSX/Figure 2 Source Data/._.DS_Store
- Figure 2 Source Data/Source Data for Figure 2.xlsx
- __MACOSX/Figure 2 Source Data/._Source Data for Figure 2.xlsx
- Figure 2 Source Data/Figure 2C/
- Figure 2 Source Data/Figure 2D/
- Figure 2 Source Data/Figure 2E/
- Figure 2 Source Data/Figure 2C/2C.png
- __MACOSX/Figure 2 Source Data/Figure 2C/._2C.png
- Figure 2 Source Data/Figure 2D/CD4/
- Figure 2 Source Data/Figure 2D/CD8/
- Figure 2 Source Data/Figure 2D/NK/
- Figure 2 Source Data/Figure 2E/.DS_Store
- __MACOSX/Figure 2 Source Data/Figure 2E/._.DS_Store
- Figure 2 Source Data/Figure 2E/CTRL-1.fcs
- __MACOSX/Figure 2 Source Data/Figure 2E/._CTRL-1.fcs
- Figure 2 Source Data/Figure 2E/OMICBvac-1.fcs
- __MACOSX/Figure 2 Source Data/Figure 2E/._OMICBvac-1.fcs
- Figure 2 Source Data/Figure 2E/CTRL-2.fcs
- __MACOSX/Figure 2 Source Data/Figure 2E/._CTRL-2.fcs
- Figure 2 Source Data/Figure 2E/OMICBvac-3.fcs
- __MACOSX/Figure 2 Source Data/Figure 2E/._OMICBvac-3.fcs
- Figure 2 Source Data/Figure 2E/OMICBvac-2.fcs
- __MACOSX/Figure 2 Source Data/Figure 2E/._OMICBvac-2.fcs
- Figure 2 Source Data/Figure 2E/CTRL-3.fcs
- __MACOSX/Figure 2 Source Data/Figure 2E/._CTRL-3.fcs
- Figure 2 Source Data/Figure 2E/CTRL-4.fcs
- __MACOSX/Figure 2 Source Data/Figure 2E/._CTRL-4.fcs
- Figure 2 Source Data/Figure 2E/OMICBvac-5.fcs
- __MACOSX/Figure 2 Source Data/Figure 2E/._OMICBvac-5.fcs
- Figure 2 Source Data/Figure 2E/OMICBvac-4.fcs
- __MACOSX/Figure 2 Source Data/Figure 2E/._OMICBvac-4.fcs
- Figure 2 Source Data/Figure 2E/CTRL-5.fcs
- __MACOSX/Figure 2 Source Data/Figure 2E/._CTRL-5.fcs
- Figure 2 Source Data/Figure 2E/OMVs-1.fcs
- __MACOSX/Figure 2 Source Data/Figure 2E/._OMVs-1.fcs
- Figure 2 Source Data/Figure 2E/OMVs-3.fcs
- __MACOSX/Figure 2 Source Data/Figure 2E/._OMVs-3.fcs
- Figure 2 Source Data/Figure 2E/OMVs-2.fcs
- __MACOSX/Figure 2 Source Data/Figure 2E/._OMVs-2.fcs
- Figure 2 Source Data/Figure 2E/OMVs-5.fcs
- __MACOSX/Figure 2 Source Data/Figure 2E/._OMVs-5.fcs
- Figure 2 Source Data/Figure 2E/OMVs-4.fcs
- __MACOSX/Figure 2 Source Data/Figure 2E/._OMVs-4.fcs
- Figure 2 Source Data/Figure 2E/ONEOvac-4.fcs
- __MACOSX/Figure 2 Source Data/Figure 2E/._ONEOvac-4.fcs
- Figure 2 Source Data/Figure 2E/ONEOvac-5.fcs
- __MACOSX/Figure 2 Source Data/Figure 2E/._ONEOvac-5.fcs
- Figure 2 Source Data/Figure 2E/ONEOvac-1.fcs
- __MACOSX/Figure 2 Source Data/Figure 2E/._ONEOvac-1.fcs
- Figure 2 Source Data/Figure 2E/ONEOvac-2.fcs
- __MACOSX/Figure 2 Source Data/Figure 2E/._ONEOvac-2.fcs
- Figure 2 Source Data/Figure 2E/ONEOvac-3.fcs
- __MACOSX/Figure 2 Source Data/Figure 2E/._ONEOvac-3.fcs
- Figure 2 Source Data/Figure 2D/CD4/OMICBvac 2.png
- __MACOSX/Figure 2 Source Data/Figure 2D/CD4/._OMICBvac 2.png
- Figure 2 Source Data/Figure 2D/CD4/CTRL 2.png
- __MACOSX/Figure 2 Source Data/Figure 2D/CD4/._CTRL 2.png
- Figure 2 Source Data/Figure 2D/CD4/CTRL 1.tif
- __MACOSX/Figure 2 Source Data/Figure 2D/CD4/._CTRL 1.tif
- Figure 2 Source Data/Figure 2D/CD4/OMICBvac 1.tif
- __MACOSX/Figure 2 Source Data/Figure 2D/CD4/._OMICBvac 1.tif
- Figure 2 Source Data/Figure 2D/CD4/OMVs 1.tif
- __MACOSX/Figure 2 Source Data/Figure 2D/CD4/._OMVs 1.tif
- Figure 2 Source Data/Figure 2D/CD4/ONEOvac 2.png
- __MACOSX/Figure 2 Source Data/Figure 2D/CD4/._ONEOvac 2.png
- Figure 2 Source Data/Figure 2D/CD4/ONEOvac 1.tif
- __MACOSX/Figure 2 Source Data/Figure 2D/CD4/._ONEOvac 1.tif
- Figure 2 Source Data/Figure 2D/CD4/OMVs 2.png
- __MACOSX/Figure 2 Source Data/Figure 2D/CD4/._OMVs 2.png
- Figure 2 Source Data/Figure 2D/CD8/OMICBvac 2.png
- __MACOSX/Figure 2 Source Data/Figure 2D/CD8/._OMICBvac 2.png
- Figure 2 Source Data/Figure 2D/CD8/CTRL 2.png
- __MACOSX/Figure 2 Source Data/Figure 2D/CD8/._CTRL 2.png
- Figure 2 Source Data/Figure 2D/CD8/CTRL 1.tif
- __MACOSX/Figure 2 Source Data/Figure 2D/CD8/._CTRL 1.tif
- Figure 2 Source Data/Figure 2D/CD8/OMICBvac 1.tif
- __MACOSX/Figure 2 Source Data/Figure 2D/CD8/._OMICBvac 1.tif
- Figure 2 Source Data/Figure 2D/CD8/OMVs 1.tif
- __MACOSX/Figure 2 Source Data/Figure 2D/CD8/._OMVs 1.tif
- Figure 2 Source Data/Figure 2D/CD8/ONEOvac 2.png
- __MACOSX/Figure 2 Source Data/Figure 2D/CD8/._ONEOvac 2.png
- Figure 2 Source Data/Figure 2D/CD8/ONEOvac 1.tif
- __MACOSX/Figure 2 Source Data/Figure 2D/CD8/._ONEOvac 1.tif
- Figure 2 Source Data/Figure 2D/CD8/OMVs 2.png
- __MACOSX/Figure 2 Source Data/Figure 2D/CD8/._OMVs 2.png
- Figure 2 Source Data/Figure 2D/NK/OMICBvac 1.jpg
- __MACOSX/Figure 2 Source Data/Figure 2D/NK/._OMICBvac 1.jpg
- Figure 2 Source Data/Figure 2D/NK/CTRL 1.jpg
- __MACOSX/Figure 2 Source Data/Figure 2D/NK/._CTRL 1.jpg
- Figure 2 Source Data/Figure 2D/NK/OMICBvac 2.png
- __MACOSX/Figure 2 Source Data/Figure 2D/NK/._OMICBvac 2.png
- Figure 2 Source Data/Figure 2D/NK/CTRL 2.png
- __MACOSX/Figure 2 Source Data/Figure 2D/NK/._CTRL 2.png
- Figure 2 Source Data/Figure 2D/NK/ONEOvac 1.jpg
- __MACOSX/Figure 2 Source Data/Figure 2D/NK/._ONEOvac 1.jpg
- Figure 2 Source Data/Figure 2D/NK/ONEOvac 2.png
- __MACOSX/Figure 2 Source Data/Figure 2D/NK/._ONEOvac 2.png
- Figure 2 Source Data/Figure 2D/NK/OMVs 1.jpg
- __MACOSX/Figure 2 Source Data/Figure 2D/NK/._OMVs 1.jpg
- Figure 2 Source Data/Figure 2D/NK/OMVs 2.png
- __MACOSX/Figure 2 Source Data/Figure 2D/NK/._OMVs 2.png
