# Supplementary material for: Neoantigens and shared MICB α3 antigen dual-targeted vaccine generates potent antitumor immunity
Source: EMBO Mol Med. 2026 Apr 17;18(6):2098–123. doi: 10.1038/s44321-026-00424-6 (PMC13269783; doi:10.1038/s44321-026-00424-6)
Supplement: Supplementary file 4 — Source data Fig. 2 [file 44321_2026_424_MOESM4_ESM.zip › Figure 2 Source Data/Source Data for Figure 2.xlsx]

## Sheet: Sheet1
2-B		CTRL					OMVs					ONEOvac					OMICBvac
	0	10.5295	16.2564	26.0931	26.9693	19.788	37.647	27.2563	12.5002	24.4321	26.0122	45.0353	52.4005	23.8385	36.7236	57.2756	51.9478	41.334	24.6408	19.355	21.1593
	2	89.3615	31.1721	41.1402	30.9016	139.786	73.1139	11.5983	90.4823	62.5227	40.8166	51.3238	71.5779	21.246	39.2989	73.8725	52.3985	75.1466	15.8245	36.9193	9.3578
	4	158.222	151.882	182.404	44.7785	106.189	152.991	15.6415	115.159	71.7863	45.3614	49.9684	64.977	63.4834	134.995	79.829	56.42	131.292	55.3946	60.343	17.5689
	6	163.572	189.651	263.369	84.5795	212.891	137.5	73.9676	128.094	131.21	60.3209	86.83	117.653	100.668	240.96	147.724	67.0966	152.899	100.754	63.6048	17.8605
	8	235.437	227.975	374.731	184.634	345.401	97.5993	72.8728	121.22	198.744	72.9369	40.4109	85.7083	99.6382	141.371	121.154	37.28	149.395	19.6079	49.1587	22.8693
	10	288.695	277.995	566.022	323.314	515.472	144.839	127.238	191.332	220.017	117.687	25.6969	56.4243	122.628	162.96	149.584	26.1048	190.758	34.1785	56.8013	18.1629
	12	321.595	304.295	829.447	493.374	728.203	263.335	460.025	185.32	141.189	157.207	33.4684	90.9544	77.3798	170.896	322.466	88.2759	205.603	155.846	92.1637	51.4062
	14	409.503	424.401	1093.65	850.855	1195.72	288.843	654.505	215.166	144.671	273.143	63.2165	99.0456	96.8774	201.24	269.741	56.0221	240.48	233.236	144.383	87.369
	16	735.929	538.066	1743.3	1302.24	1680.33	653.862	1246.17	329.39	407.787	775.098	41.8971	156.83	81.9905	237.686	382.188	49.7954	282.564	318.672	299.412	94.9506
2-D (CD4+T cells (%))	CTRL	OMVs	ONEOvac	OMICBvac
	1.6787	2.0314	13.4986	12.9022
	0.3147	3.0096	26.4575	17.532
	0.7735	6.6503	19.7799	7.8248
2-D (CD8+T cells (%))	CTRL	OMVs	ONEOvac	OMICBvac
	4.0219	4.7359	30.6516	26.7666
	5.9849	14.7641	14.1785	32.0865
	3.3725	3.3638	18.4274	16.5513
2-D (NK1.1+ cells (%))	CTRL	OMVs	ONEOvac	OMICBvac
	1.2415	1.2958	3.5027	5.1285
	0.1985	0.47162	5.7928	8.1827
	0.5619	0.41924	6.5029	7.1826
2-E	CTRL	OMVs	ONEOvac	OMICBvac
	0.14	0.31	1.6	0.37
	0.41	0.22	1.64	0.33
	0.47	0.78	2.16	0.93
	0.46	0.62	2.91	1.04
	0.27	0.31	2.31	0.26
2-F		LOW					HIGH
	CTRL	0.1337	0.1083	0.0992	0.1173	0.111	0.1623	0.1851	0.2051	0.1835	0.1869
	OMVs	0.0502	0.0998	0.0865	0.0611	0.1268	0.1275	0.1237	0.1062	0.2152	0.1957
	ONEOvac	0.0579	0.0504	0.0881	0.0577	0.129	0.2951	0.1275	0.2295	0.1258	0.1925
	OMICBvac	0.519	0.5497	0.5749	0.5112	0.5467	1.1189	1.1068	1.0332	1.1295	1.034
