# Supplementary material for: Neoantigens and shared MICB α3 antigen dual-targeted vaccine generates potent antitumor immunity
Source: EMBO Mol Med. 2026 Apr 17;18(6):2098–123. doi: 10.1038/s44321-026-00424-6 (PMC13269783; doi:10.1038/s44321-026-00424-6)
Supplement: Supplementary file 5 — Source data Fig. 3 [file 44321_2026_424_MOESM5_ESM.zip]

Archive with 457 entries (442 files):
- Figure 3 Source Data/
- Figure 3 Source Data/Source Data for Figure 3.xlsx
- __MACOSX/Figure 3 Source Data/._Source Data for Figure 3.xlsx
- Figure 3 Source Data/.DS_Store
- __MACOSX/Figure 3 Source Data/._.DS_Store
- Figure 3 Source Data/Figure 3K/
- Figure 3 Source Data/Figure 3L/
- Figure 3 Source Data/Figure 3D/
- Figure 3 Source Data/Figure 3J/
- Figure 3 Source Data/Figure 3H/
- Figure 3 Source Data/Figure 3A/
- Figure 3 Source Data/Figure 3G/
- Figure 3 Source Data/Figure 3I/
- Figure 3 Source Data/Figure 3K/CTRL-1.fcs
- __MACOSX/Figure 3 Source Data/Figure 3K/._CTRL-1.fcs
- Figure 3 Source Data/Figure 3K/OMICBvac-1.fcs
- __MACOSX/Figure 3 Source Data/Figure 3K/._OMICBvac-1.fcs
- Figure 3 Source Data/Figure 3K/CTRL-2.fcs
- __MACOSX/Figure 3 Source Data/Figure 3K/._CTRL-2.fcs
- Figure 3 Source Data/Figure 3K/OMICBvac-3.fcs
- __MACOSX/Figure 3 Source Data/Figure 3K/._OMICBvac-3.fcs
- Figure 3 Source Data/Figure 3K/OMICBvac-2.fcs
- __MACOSX/Figure 3 Source Data/Figure 3K/._OMICBvac-2.fcs
- Figure 3 Source Data/Figure 3K/CTRL-3.fcs
- __MACOSX/Figure 3 Source Data/Figure 3K/._CTRL-3.fcs
- Figure 3 Source Data/Figure 3K/CTRL-4.fcs
- __MACOSX/Figure 3 Source Data/Figure 3K/._CTRL-4.fcs
- Figure 3 Source Data/Figure 3K/OMICBvac-5.fcs
- __MACOSX/Figure 3 Source Data/Figure 3K/._OMICBvac-5.fcs
- Figure 3 Source Data/Figure 3K/OMICBvac-4.fcs
- __MACOSX/Figure 3 Source Data/Figure 3K/._OMICBvac-4.fcs
- Figure 3 Source Data/Figure 3K/CTRL-5.fcs
- __MACOSX/Figure 3 Source Data/Figure 3K/._CTRL-5.fcs
- Figure 3 Source Data/Figure 3K/Combined-3.fcs
- __MACOSX/Figure 3 Source Data/Figure 3K/._Combined-3.fcs
- Figure 3 Source Data/Figure 3K/Combined-2.fcs
- __MACOSX/Figure 3 Source Data/Figure 3K/._Combined-2.fcs
- Figure 3 Source Data/Figure 3K/ONEOvac-4.fcs
- __MACOSX/Figure 3 Source Data/Figure 3K/._ONEOvac-4.fcs
- Figure 3 Source Data/Figure 3K/Combined-1.fcs
- __MACOSX/Figure 3 Source Data/Figure 3K/._Combined-1.fcs
- Figure 3 Source Data/Figure 3K/ONEOvac-5.fcs
- __MACOSX/Figure 3 Source Data/Figure 3K/._ONEOvac-5.fcs
- Figure 3 Source Data/Figure 3K/ONEOvac-1.fcs
- __MACOSX/Figure 3 Source Data/Figure 3K/._ONEOvac-1.fcs
- Figure 3 Source Data/Figure 3K/Combined-5.fcs
- __MACOSX/Figure 3 Source Data/Figure 3K/._Combined-5.fcs
- Figure 3 Source Data/Figure 3K/Combined-4.fcs
- __MACOSX/Figure 3 Source Data/Figure 3K/._Combined-4.fcs
- Figure 3 Source Data/Figure 3K/ONEOvac-2.fcs
- __MACOSX/Figure 3 Source Data/Figure 3K/._ONEOvac-2.fcs
- Figure 3 Source Data/Figure 3K/ONEOvac-3.fcs
- __MACOSX/Figure 3 Source Data/Figure 3K/._ONEOvac-3.fcs
- Figure 3 Source Data/Figure 3L/CTRL-1.fcs
- __MACOSX/Figure 3 Source Data/Figure 3L/._CTRL-1.fcs
- Figure 3 Source Data/Figure 3L/OMICBvac-1.fcs
- __MACOSX/Figure 3 Source Data/Figure 3L/._OMICBvac-1.fcs
- Figure 3 Source Data/Figure 3L/CTRL-2.fcs
- __MACOSX/Figure 3 Source Data/Figure 3L/._CTRL-2.fcs
- Figure 3 Source Data/Figure 3L/OMICBvac-3.fcs
- __MACOSX/Figure 3 Source Data/Figure 3L/._OMICBvac-3.fcs
- Figure 3 Source Data/Figure 3L/OMICBvac-2.fcs
- __MACOSX/Figure 3 Source Data/Figure 3L/._OMICBvac-2.fcs
- Figure 3 Source Data/Figure 3L/CTRL-3.fcs
- __MACOSX/Figure 3 Source Data/Figure 3L/._CTRL-3.fcs
- Figure 3 Source Data/Figure 3L/CTRL-4.fcs
- __MACOSX/Figure 3 Source Data/Figure 3L/._CTRL-4.fcs
- Figure 3 Source Data/Figure 3L/OMICBvac-5.fcs
- __MACOSX/Figure 3 Source Data/Figure 3L/._OMICBvac-5.fcs
- Figure 3 Source Data/Figure 3L/OMICBvac-4.fcs
- __MACOSX/Figure 3 Source Data/Figure 3L/._OMICBvac-4.fcs
- Figure 3 Source Data/Figure 3L/CTRL-5.fcs
- __MACOSX/Figure 3 Source Data/Figure 3L/._CTRL-5.fcs
- Figure 3 Source Data/Figure 3L/Combined-3.fcs
- __MACOSX/Figure 3 Source Data/Figure 3L/._Combined-3.fcs
- Figure 3 Source Data/Figure 3L/Combined-2.fcs
- __MACOSX/Figure 3 Source Data/Figure 3L/._Combined-2.fcs
- Figure 3 Source Data/Figure 3L/ONEOvac-4.fcs
- __MACOSX/Figure 3 Source Data/Figure 3L/._ONEOvac-4.fcs
- Figure 3 Source Data/Figure 3L/Combined-1.fcs
- __MACOSX/Figure 3 Source Data/Figure 3L/._Combined-1.fcs
- Figure 3 Source Data/Figure 3L/ONEOvac-5.fcs
- __MACOSX/Figure 3 Source Data/Figure 3L/._ONEOvac-5.fcs
- Figure 3 Source Data/Figure 3L/ONEOvac-1.fcs
- __MACOSX/Figure 3 Source Data/Figure 3L/._ONEOvac-1.fcs
- Figure 3 Source Data/Figure 3L/Combined-5.fcs
- __MACOSX/Figure 3 Source Data/Figure 3L/._Combined-5.fcs
- Figure 3 Source Data/Figure 3L/Combined-4.fcs
- __MACOSX/Figure 3 Source Data/Figure 3L/._Combined-4.fcs
- Figure 3 Source Data/Figure 3L/ONEOvac-2.fcs
- __MACOSX/Figure 3 Source Data/Figure 3L/._ONEOvac-2.fcs
- Figure 3 Source Data/Figure 3L/ONEOvac-3.fcs
- __MACOSX/Figure 3 Source Data/Figure 3L/._ONEOvac-3.fcs
- Figure 3 Source Data/Figure 3D/Day 14/
- Figure 3 Source Data/Figure 3D/Day 35/
- Figure 3 Source Data/Figure 3D/Day 0/
- Figure 3 Source Data/Figure 3D/Day 7/
- Figure 3 Source Data/Figure 3D/Day 21/
- Figure 3 Source Data/Figure 3D/Day 28/
- Figure 3 Source Data/Figure 3J/CTRL-1.fcs
- __MACOSX/Figure 3 Source Data/Figure 3J/._CTRL-1.fcs
- Figure 3 Source Data/Figure 3J/OMICBvac-1.fcs
- __MACOSX/Figure 3 Source Data/Figure 3J/._OMICBvac-1.fcs
- Figure 3 Source Data/Figure 3J/CTRL-2.fcs
- __MACOSX/Figure 3 Source Data/Figure 3J/._CTRL-2.fcs
- Figure 3 Source Data/Figure 3J/OMICBvac-3.fcs
- __MACOSX/Figure 3 Source Data/Figure 3J/._OMICBvac-3.fcs
- Figure 3 Source Data/Figure 3J/OMICBvac-2.fcs
- __MACOSX/Figure 3 Source Data/Figure 3J/._OMICBvac-2.fcs
- Figure 3 Source Data/Figure 3J/CTRL-3.fcs
- __MACOSX/Figure 3 Source Data/Figure 3J/._CTRL-3.fcs
- Figure 3 Source Data/Figure 3J/CTRL-4.fcs
- __MACOSX/Figure 3 Source Data/Figure 3J/._CTRL-4.fcs
- Figure 3 Source Data/Figure 3J/OMICBvac-5.fcs
- __MACOSX/Figure 3 Source Data/Figure 3J/._OMICBvac-5.fcs
- Figure 3 Source Data/Figure 3J/OMICBvac-4.fcs
- __MACOSX/Figure 3 Source Data/Figure 3J/._OMICBvac-4.fcs
- Figure 3 Source Data/Figure 3J/CTRL-5.fcs
- __MACOSX/Figure 3 Source Data/Figure 3J/._CTRL-5.fcs
- Figure 3 Source Data/Figure 3J/Combined-3.fcs
- __MACOSX/Figure 3 Source Data/Figure 3J/._Combined-3.fcs
- Figure 3 Source Data/Figure 3J/Combined-2.fcs
- __MACOSX/Figure 3 Source Data/Figure 3J/._Combined-2.fcs
- Figure 3 Source Data/Figure 3J/ONEOvac-4.fcs
- __MACOSX/Figure 3 Source Data/Figure 3J/._ONEOvac-4.fcs
- Figure 3 Source Data/Figure 3J/Combined-1.fcs
- __MACOSX/Figure 3 Source Data/Figure 3J/._Combined-1.fcs
- Figure 3 Source Data/Figure 3J/ONEOvac-5.fcs
- __MACOSX/Figure 3 Source Data/Figure 3J/._ONEOvac-5.fcs
- Figure 3 Source Data/Figure 3J/ONEOvac-1.fcs
- __MACOSX/Figure 3 Source Data/Figure 3J/._ONEOvac-1.fcs
- Figure 3 Source Data/Figure 3J/Combined-5.fcs
- __MACOSX/Figure 3 Source Data/Figure 3J/._Combined-5.fcs
- Figure 3 Source Data/Figure 3J/Combined-4.fcs
- __MACOSX/Figure 3 Source Data/Figure 3J/._Combined-4.fcs
- Figure 3 Source Data/Figure 3J/ONEOvac-2.fcs
- __MACOSX/Figure 3 Source Data/Figure 3J/._ONEOvac-2.fcs
- Figure 3 Source Data/Figure 3J/ONEOvac-3.fcs
- __MACOSX/Figure 3 Source Data/Figure 3J/._ONEOvac-3.fcs
- Figure 3 Source Data/Figure 3H/CTRL-1.fcs
- __MACOSX/Figure 3 Source Data/Figure 3H/._CTRL-1.fcs
- Figure 3 Source Data/Figure 3H/OMICBvac-1.fcs
- __MACOSX/Figure 3 Source Data/Figure 3H/._OMICBvac-1.fcs
- Figure 3 Source Data/Figure 3H/CTRL-2.fcs
- __MACOSX/Figure 3 Source Data/Figure 3H/._CTRL-2.fcs
- Figure 3 Source Data/Figure 3H/OMICBvac-3.fcs
- __MACOSX/Figure 3 Source Data/Figure 3H/._OMICBvac-3.fcs
- Figure 3 Source Data/Figure 3H/OMICBvac-2.fcs
- __MACOSX/Figure 3 Source Data/Figure 3H/._OMICBvac-2.fcs
- Figure 3 Source Data/Figure 3H/CTRL-3.fcs
- __MACOSX/Figure 3 Source Data/Figure 3H/._CTRL-3.fcs
- Figure 3 Source Data/Figure 3H/CTRL-4.fcs
- __MACOSX/Figure 3 Source Data/Figure 3H/._CTRL-4.fcs
- Figure 3 Source Data/Figure 3H/OMICBvac-5.fcs
- __MACOSX/Figure 3 Source Data/Figure 3H/._OMICBvac-5.fcs
- Figure 3 Source Data/Figure 3H/OMICBvac-4.fcs
- __MACOSX/Figure 3 Source Data/Figure 3H/._OMICBvac-4.fcs
- Figure 3 Source Data/Figure 3H/CTRL-5.fcs
- __MACOSX/Figure 3 Source Data/Figure 3H/._CTRL-5.fcs
- Figure 3 Source Data/Figure 3H/Combined-3.fcs
- __MACOSX/Figure 3 Source Data/Figure 3H/._Combined-3.fcs
- Figure 3 Source Data/Figure 3H/Combined-2.fcs
- __MACOSX/Figure 3 Source Data/Figure 3H/._Combined-2.fcs
- Figure 3 Source Data/Figure 3H/ONEOvac-4.fcs
- __MACOSX/Figure 3 Source Data/Figure 3H/._ONEOvac-4.fcs
- Figure 3 Source Data/Figure 3H/Combined-1.fcs
- __MACOSX/Figure 3 Source Data/Figure 3H/._Combined-1.fcs
- Figure 3 Source Data/Figure 3H/ONEOvac-5.fcs
- __MACOSX/Figure 3 Source Data/Figure 3H/._ONEOvac-5.fcs
- Figure 3 Source Data/Figure 3H/ONEOvac-1.fcs
- __MACOSX/Figure 3 Source Data/Figure 3H/._ONEOvac-1.fcs
- Figure 3 Source Data/Figure 3H/Combined-5.fcs
- __MACOSX/Figure 3 Source Data/Figure 3H/._Combined-5.fcs
- Figure 3 Source Data/Figure 3H/Combined-4.fcs
- __MACOSX/Figure 3 Source Data/Figure 3H/._Combined-4.fcs
- Figure 3 Source Data/Figure 3H/ONEOvac-2.fcs
- __MACOSX/Figure 3 Source Data/Figure 3H/._ONEOvac-2.fcs
- Figure 3 Source Data/Figure 3H/ONEOvac-3.fcs
- __MACOSX/Figure 3 Source Data/Figure 3H/._ONEOvac-3.fcs
- Figure 3 Source Data/Figure 3A/Fusion injection 2.jpg
- __MACOSX/Figure 3 Source Data/Figure 3A/._Fusion injection 2.jpg
- Figure 3 Source Data/Figure 3A/Fusion injection 3.jpg
- __MACOSX/Figure 3 Source Data/Figure 3A/._Fusion injection 3.jpg
- Figure 3 Source Data/Figure 3A/Fusion injection 1.jpg
- __MACOSX/Figure 3 Source Data/Figure 3A/._Fusion injection 1.jpg
- Figure 3 Source Data/Figure 3A/CTRL 1.jpg
- __MACOSX/Figure 3 Source Data/Figure 3A/._CTRL 1.jpg
- Figure 3 Source Data/Figure 3A/CTRL 3.jpg
- __MACOSX/Figure 3 Source Data/Figure 3A/._CTRL 3.jpg
- Figure 3 Source Data/Figure 3A/CTRL 2.jpg
- __MACOSX/Figure 3 Source Data/Figure 3A/._CTRL 2.jpg
- Figure 3 Source Data/Figure 3A/Bilateral injection 1.jpg
- __MACOSX/Figure 3 Source Data/Figure 3A/._Bilateral injection 1.jpg
- Figure 3 Source Data/Figure 3A/Bilateral injection 3.jpg
- __MACOSX/Figure 3 Source Data/Figure 3A/._Bilateral injection 3.jpg
- Figure 3 Source Data/Figure 3A/Bilateral injection 2.jpg
- __MACOSX/Figure 3 Source Data/Figure 3A/._Bilateral injection 2.jpg
- Figure 3 Source Data/Figure 3A/Unilateral injection 1.jpg
- __MACOSX/Figure 3 Source Data/Figure 3A/._Unilateral injection 1.jpg
- Figure 3 Source Data/Figure 3A/Unilateral injection 3.jpg
- __MACOSX/Figure 3 Source Data/Figure 3A/._Unilateral injection 3.jpg
- Figure 3 Source Data/Figure 3A/Unilateral injection 2.jpg
- __MACOSX/Figure 3 Source Data/Figure 3A/._Unilateral injection 2.jpg
- Figure 3 Source Data/Figure 3A/OMVs 1.jpg
- __MACOSX/Figure 3 Source Data/Figure 3A/._OMVs 1.jpg
- Figure 3 Source Data/Figure 3A/OMVs 2.jpg
- __MACOSX/Figure 3 Source Data/Figure 3A/._OMVs 2.jpg
- Figure 3 Source Data/Figure 3A/OMVs 3.jpg
- __MACOSX/Figure 3 Source Data/Figure 3A/._OMVs 3.jpg
- Figure 3 Source Data/Figure 3G/CTRL-1.fcs
- __MACOSX/Figure 3 Source Data/Figure 3G/._CTRL-1.fcs
- Figure 3 Source Data/Figure 3G/OMICBvac-1.fcs
- __MACOSX/Figure 3 Source Data/Figure 3G/._OMICBvac-1.fcs
- Figure 3 Source Data/Figure 3G/CTRL-2.fcs
- __MACOSX/Figure 3 Source Data/Figure 3G/._CTRL-2.fcs
- Figure 3 Source Data/Figure 3G/OMICBvac-3.fcs
- __MACOSX/Figure 3 Source Data/Figure 3G/._OMICBvac-3.fcs
- Figure 3 Source Data/Figure 3G/OMICBvac-2.fcs
- __MACOSX/Figure 3 Source Data/Figure 3G/._OMICBvac-2.fcs
- Figure 3 Source Data/Figure 3G/CTRL-3.fcs
- __MACOSX/Figure 3 Source Data/Figure 3G/._CTRL-3.fcs
- Figure 3 Source Data/Figure 3G/CTRL-4.fcs
- __MACOSX/Figure 3 Source Data/Figure 3G/._CTRL-4.fcs
- Figure 3 Source Data/Figure 3G/OMICBvac-5.fcs
- __MACOSX/Figure 3 Source Data/Figure 3G/._OMICBvac-5.fcs
- Figure 3 Source Data/Figure 3G/OMICBvac-4.fcs
- __MACOSX/Figure 3 Source Data/Figure 3G/._OMICBvac-4.fcs
- Figure 3 Source Data/Figure 3G/CTRL-5.fcs
- __MACOSX/Figure 3 Source Data/Figure 3G/._CTRL-5.fcs
- Figure 3 Source Data/Figure 3G/Combined-3.fcs
- __MACOSX/Figure 3 Source Data/Figure 3G/._Combined-3.fcs
- Figure 3 Source Data/Figure 3G/Combined-2.fcs
- __MACOSX/Figure 3 Source Data/Figure 3G/._Combined-2.fcs
- Figure 3 Source Data/Figure 3G/ONEOvac-4.fcs
- __MACOSX/Figure 3 Source Data/Figure 3G/._ONEOvac-4.fcs
- Figure 3 Source Data/Figure 3G/Combined-1.fcs
- __MACOSX/Figure 3 Source Data/Figure 3G/._Combined-1.fcs
- Figure 3 Source Data/Figure 3G/ONEOvac-5.fcs
- __MACOSX/Figure 3 Source Data/Figure 3G/._ONEOvac-5.fcs
- Figure 3 Source Data/Figure 3G/ONEOvac-1.fcs
- __MACOSX/Figure 3 Source Data/Figure 3G/._ONEOvac-1.fcs
- Figure 3 Source Data/Figure 3G/Combined-5.fcs
- __MACOSX/Figure 3 Source Data/Figure 3G/._Combined-5.fcs
- Figure 3 Source Data/Figure 3G/Combined-4.fcs
- __MACOSX/Figure 3 Source Data/Figure 3G/._Combined-4.fcs
- Figure 3 Source Data/Figure 3G/ONEOvac-2.fcs
- __MACOSX/Figure 3 Source Data/Figure 3G/._ONEOvac-2.fcs
- Figure 3 Source Data/Figure 3G/ONEOvac-3.fcs
- __MACOSX/Figure 3 Source Data/Figure 3G/._ONEOvac-3.fcs
- Figure 3 Source Data/Figure 3I/CTRL-1.fcs
- __MACOSX/Figure 3 Source Data/Figure 3I/._CTRL-1.fcs
- Figure 3 Source Data/Figure 3I/OMICBvac-1.fcs
- __MACOSX/Figure 3 Source Data/Figure 3I/._OMICBvac-1.fcs
- Figure 3 Source Data/Figure 3I/CTRL-2.fcs
- __MACOSX/Figure 3 Source Data/Figure 3I/._CTRL-2.fcs
- Figure 3 Source Data/Figure 3I/OMICBvac-3.fcs
- __MACOSX/Figure 3 Source Data/Figure 3I/._OMICBvac-3.fcs
- Figure 3 Source Data/Figure 3I/OMICBvac-2.fcs
- __MACOSX/Figure 3 Source Data/Figure 3I/._OMICBvac-2.fcs
- Figure 3 Source Data/Figure 3I/CTRL-3.fcs
- __MACOSX/Figure 3 Source Data/Figure 3I/._CTRL-3.fcs
- Figure 3 Source Data/Figure 3I/CTRL-4.fcs
- __MACOSX/Figure 3 Source Data/Figure 3I/._CTRL-4.fcs
- Figure 3 Source Data/Figure 3I/OMICBvac-5.fcs
- __MACOSX/Figure 3 Source Data/Figure 3I/._OMICBvac-5.fcs
- Figure 3 Source Data/Figure 3I/OMICBvac-4.fcs
- __MACOSX/Figure 3 Source Data/Figure 3I/._OMICBvac-4.fcs
- Figure 3 Source Data/Figure 3I/CTRL-5.fcs
- __MACOSX/Figure 3 Source Data/Figure 3I/._CTRL-5.fcs
- Figure 3 Source Data/Figure 3I/Combined-3.fcs
- __MACOSX/Figure 3 Source Data/Figure 3I/._Combined-3.fcs
- Figure 3 Source Data/Figure 3I/Combined-2.fcs
- __MACOSX/Figure 3 Source Data/Figure 3I/._Combined-2.fcs
- Figure 3 Source Data/Figure 3I/ONEOvac-4.fcs
- __MACOSX/Figure 3 Source Data/Figure 3I/._ONEOvac-4.fcs
- Figure 3 Source Data/Figure 3I/Combined-1.fcs
- __MACOSX/Figure 3 Source Data/Figure 3I/._Combined-1.fcs
- Figure 3 Source Data/Figure 3I/ONEOvac-5.fcs
- __MACOSX/Figure 3 Source Data/Figure 3I/._ONEOvac-5.fcs
- Figure 3 Source Data/Figure 3I/ONEOvac-1.fcs
- __MACOSX/Figure 3 Source Data/Figure 3I/._ONEOvac-1.fcs
- Figure 3 Source Data/Figure 3I/Combined-5.fcs
- __MACOSX/Figure 3 Source Data/Figure 3I/._Combined-5.fcs
- Figure 3 Source Data/Figure 3I/Combined-4.fcs
- __MACOSX/Figure 3 Source Data/Figure 3I/._Combined-4.fcs
- Figure 3 Source Data/Figure 3I/ONEOvac-2.fcs
- __MACOSX/Figure 3 Source Data/Figure 3I/._ONEOvac-2.fcs
- Figure 3 Source Data/Figure 3I/ONEOvac-3.fcs
- __MACOSX/Figure 3 Source Data/Figure 3I/._ONEOvac-3.fcs
- Figure 3 Source Data/Figure 3D/Day 14/LFZ-PBS.tif
- __MACOSX/Figure 3 Source Data/Figure 3D/Day 14/._LFZ-PBS.tif
- Figure 3 Source Data/Figure 3D/Day 14/LFZ-ND-PD1.tif
- __MACOSX/Figure 3 Source Data/Figure 3D/Day 14/._LFZ-ND-PD1.tif
- Figure 3 Source Data/Figure 3D/Day 14/NF-FC-2-1.tif
- __MACOSX/Figure 3 Source Data/Figure 3D/Day 14/._NF-FC-2-1.tif
- Figure 3 Source Data/Figure 3D/Day 14/NFFC+MICB-2.tif
- __MACOSX/Figure 3 Source Data/Figure 3D/Day 14/._NFFC+MICB-2.tif
- Figure 3 Source Data/Figure 3D/Day 14/DUO-1.tif
- __MACOSX/Figure 3 Source Data/Figure 3D/Day 14/._DUO-1.tif
- Figure 3 Source Data/Figure 3D/Day 14/LFZ-PCSK9.tif
[truncated: 157 more entries]
