# Supplementary material for: Neoantigens and shared MICB α3 antigen dual-targeted vaccine generates potent antitumor immunity
Source: EMBO Mol Med. 2026 Apr 17;18(6):2098–123. doi: 10.1038/s44321-026-00424-6 (PMC13269783; doi:10.1038/s44321-026-00424-6)
Supplement: Supplementary file 5 — Source data Fig. 3 [file 44321_2026_424_MOESM5_ESM.zip › Figure 3 Source Data/Source Data for Figure 3.xlsx]

## Sheet: Sheet1
3-A	CTRL	OMVs	Bilateral injection	Unilateral injection	Fusion injection
	16	23	219	262	162
	21	17	192	198	96
	23	37	286	244	71
3-B		LOW			HIGH
	CTRL	0.0829	0.0858	0.1006	0.2151	0.1057	0.1276
	OMVs	0.1287	0.0789	0.1293	0.2571	0.1057	0.1968
	Bilateral injection	0.6453	0.5447	0.5234	1.0603	1.1531	1.0171
	Unilateral injection	0.5545	0.553	0.5347	1.1431	1.0479	1.1835
	Fusion injection	0.4361	0.4331	0.4214	0.6303	0.7952	0.7798
3-E		CTRL	OMICBvac	ONEOvac	Combined
	17	1
	18	1
	22	1
	26	1
	31	1
	35		0
	35		0
	19		1
	29		1
	34		1
	35		0
	20		1
	35			0
	30			1
	35			0
	27			1
	20			1
	14			1
	35			0
	35				0
	35				0
	35				0
	35				0
	35				0
	35				0
	35				0
3-F		LOW					HIGH
	CTRL	0.0599	0.0904	0.0653	0.0834	0.0946	0.1623	0.1571	0.1295	0.1252	0.1275
	OMvac	0.7404	0.638	0.6289	0.6868	0.7202	1.0897	1.1739	1.1575	1.191	1.1021
	ONvac	0.0628	0.0662	0.052	0.103	0.0546	0.1592	0.2159	0.2851	0.2104	0.1058
	Combined	0.6636	0.6101	0.6641	0.7044	0.6413	1.1429	1.0364	1.1665	1.0551	1.0772
3-G	CTRL	OMICBvac	ONEOvac	Combined
	10.8	18.4	25	26.7
	11.7	16	17.8	28.8
	11	16.4	23.2	28.1
	10.5	15.7	17.6	22.3
	11.1	15.5	22.7	22.9
3-H	CTRL	OMICBvac	ONEOvac	Combined
	26.4	27.8	30.4	39.2
	24.7	26.4	36.4	37.2
	24.9	35.2	31.2	38.9
	25.5	30.9	36	32
	26	33.8	34.1	35
3-I	CTRL	OMICBvac	ONEOvac	Combined
	18.9	24.6	32.6	23.1
	17.5	26.1	25.5	29.7
	16.5	21.5	32.8	22.9
	12.1	17	30	33.3
	14.5	22.4	28.1	33.7
3-J	CTRL	OMICBvac	ONEOvac	Combined
	36.5		45.6	51.8
	35.5		43.4	50.8
	36.8	40.1	43.2	50.8
	27.8	40.5	47.8	48.8
	39.2	41.8	42.7	49
3-K	CTRL	OMICBvac	ONEOvac	Combined
	1.58	24.6	9.13	28.5
	1.18	24.7	10.3	27.6
	4.38	23	7.94	26.8
	4.03	18.7	7.39	28.5
3-L	CTRL	OMICBvac	ONEOvac	Combined
	0.58	0.58	5.81	11.8
	0.43	0.59	6.49	21.6
	0.28	0.17	1.64	21.3
	0.18	0.7	1.6	16
	0.081	0.41	1.59	11.4
