# Supplementary material for: Neoantigens and shared MICB α3 antigen dual-targeted vaccine generates potent antitumor immunity
Source: EMBO Mol Med. 2026 Apr 17;18(6):2098–123. doi: 10.1038/s44321-026-00424-6 (PMC13269783; doi:10.1038/s44321-026-00424-6)
Supplement: Supplementary file 6 — Source data Fig. 4 [file 44321_2026_424_MOESM6_ESM.zip]

Archive with 19 entries (16 files):
- Figure 4 Source Data/
- Figure 4 Source Data/Figure 4E/
- Figure 4 Source Data/.DS_Store
- __MACOSX/Figure 4 Source Data/._.DS_Store
- Figure 4 Source Data/Source Data for Figure 4.xlsx
- __MACOSX/Figure 4 Source Data/._Source Data for Figure 4.xlsx
- Figure 4 Source Data/Figure 4A/
- Figure 4 Source Data/Figure 4E/GAPDH.tif
- __MACOSX/Figure 4 Source Data/Figure 4E/._GAPDH.tif
- Figure 4 Source Data/Figure 4E/N-GSDMD.tif
- __MACOSX/Figure 4 Source Data/Figure 4E/._N-GSDMD.tif
- Figure 4 Source Data/Figure 4A/Combined.tif
- __MACOSX/Figure 4 Source Data/Figure 4A/._Combined.tif
- Figure 4 Source Data/Figure 4A/CTRL.tif
- __MACOSX/Figure 4 Source Data/Figure 4A/._CTRL.tif
- Figure 4 Source Data/Figure 4A/ONEOvac.tif
- __MACOSX/Figure 4 Source Data/Figure 4A/._ONEOvac.tif
- Figure 4 Source Data/Figure 4A/OMICBvac.tif
- __MACOSX/Figure 4 Source Data/Figure 4A/._OMICBvac.tif
