# Supplementary material for: Neoantigens and shared MICB α3 antigen dual-targeted vaccine generates potent antitumor immunity
Source: EMBO Mol Med. 2026 Apr 17;18(6):2098–123. doi: 10.1038/s44321-026-00424-6 (PMC13269783; doi:10.1038/s44321-026-00424-6)
Supplement: Supplementary file 6 — Source data Fig. 4 [file 44321_2026_424_MOESM6_ESM.zip › Figure 4 Source Data/Source Data for Figure 4.xlsx]

## Sheet: Sheet1
4-B		CTRL					OMICBvac					ONEOvac					Combined
	GSDMD	0.915495	0.902115	0.547278	0.963449	1.17166	3.3212	2.2561	2.80699	3.07948	2.92219	2.44636	4.07768	3.32114	3.16649	3.94602	9.06607	7.45563	6.66779	6.56635	7.81191
	GSDME	0.945306	1.30975	0.655148	1.23282	0.918572	1.68642	1.61007	0.174017	1.07696	1.58668	1.408	1.32194	1.25331	1.21579	1.2912	1.75374	2.14525	3.39406	2.35405	0.896937
	IL-1a	0.948332	0.956118	0.950131	1.1075	1.04809	1.59206	1.86691	1.57148	1.83213	1.69568	1.21949	1.10346	1.03387	1.02536	1.19734	9.52361	8.82336	9.44928	9.7705	9.57598
	IL-18	0.902779	1.13502	0.859469	1.11849	1.01521	1.29917	1.50858	1.32219	1.50035	1.23003	1.82496	1.53044	2.29058	1.49303	1.07447	5.87727	6.89492	5.63182	6.52649	6.17987
	Caspase-1	0.982547	1.03255	0.805785	1.11662	1.09549	5.25899	5.59095	5.54709	6.24025	4.92968	5.62375	5.28856	4.40111	5.15558	4.35602	9.14911	10.4012	8.36472	10.6435	7.72323
	Caspase-8	0.914324	2.08929	0.587234	0.81823	1.08947	6.57077	6.64072	6.54259	9.72988	8.64994	4.12932	3.12419	2.75413	10.5785	4.25965	14.8947	20.2657	13.0635	12.3735	14.4598
	NLRC-4	0.75533	1.04473	0.941664	1.1797	1.14076	6.24165	6.89186	6.05738	5.61754	7.47763	13.5966	11.2556	9.67804	11.0106	13.3674	18.0519	21.6228	19.5334	18.5253	17.9294
4-C	CTRL	OMICBvac	ONEOvac	Combined
	0.613205	1.11616	1.84326	3.03602
	0.616988	1.52701	1.80441	2.89281
	0.694376	1.48761	2.16334	3.19544
4-D	CTRL	OMICBvac	ONEOvac	Combined
	36.85	58.57	75.63	117
	39.74	76.73	68.63	125.98
	55.09	72.91	73.58	131.27
4-E	CTRL	Combined
	0.165901	0.509822
	0.255641	0.509694
	0.16019	0.581523
	0.426526	0.638258
	0.473092	1.17167
4-G	CTRL	PBS-GBDMD-KO	Combined	Combined-GSDMD-KO
	0.929862	2.51172	9.08241	1.42483
	0.572035	1.51069	12.5886	0.875862
	0.337552	1.26721	12.9993	0.57172
	0.67103	0.451586	7.45621	0.60669
	0.691724	1.32748	5.11586	0.80034
4-H	CTRL	PBS-GBDMD-KO	Combined	Combined-GSDMD-KO
	39.2018	28.9573	78.1982	20.5964
	32.5527	21.3473	83.92	19.5091
	29.5636	41.0682	82.1673	10.0827
	14.8318	32.2445	71.5273	34.8264
	17.8327	42.0609	64.0691	9.38454
