# Supplementary material for: Neoantigens and shared MICB α3 antigen dual-targeted vaccine generates potent antitumor immunity
Source: EMBO Mol Med. 2026 Apr 17;18(6):2098–123. doi: 10.1038/s44321-026-00424-6 (PMC13269783; doi:10.1038/s44321-026-00424-6)
Supplement: Supplementary file 7 — Source data Fig. 6 [file 44321_2026_424_MOESM7_ESM.zip]

Archive with 5 entries (4 files):
- Figure 6 Source Data/
- Figure 6 Source Data/.DS_Store
- __MACOSX/Figure 6 Source Data/._.DS_Store
- Figure 6 Source Data/Source Data for Figure 6.xlsx
- __MACOSX/Figure 6 Source Data/._Source Data for Figure 6.xlsx
