# Supplementary material for: Neoantigens and shared MICB α3 antigen dual-targeted vaccine generates potent antitumor immunity
Source: EMBO Mol Med. 2026 Apr 17;18(6):2098–123. doi: 10.1038/s44321-026-00424-6 (PMC13269783; doi:10.1038/s44321-026-00424-6)
Supplement: Supplementary file 7 — Source data Fig. 6 [file 44321_2026_424_MOESM7_ESM.zip › Figure 6 Source Data/Source Data for Figure 6.xlsx]

## Sheet: Sheet1
6-F	CTRL	OMICBvac	ONEOvac	Combined
	5.54385	8.07291	8.87948	10.3176
	4.48413	3.59973	8.65139	10.0222
	4.63808	7.57585	7.53737	9.05534
