# Supplementary material for: Neoantigens and shared MICB α3 antigen dual-targeted vaccine generates potent antitumor immunity
Source: EMBO Mol Med. 2026 Apr 17;18(6):2098–123. doi: 10.1038/s44321-026-00424-6 (PMC13269783; doi:10.1038/s44321-026-00424-6)
Supplement: Supplementary file 8 — Source data Fig. 7 [file 44321_2026_424_MOESM8_ESM.zip]

Archive with 72 entries (66 files):
- Figure 7 Source Data/
- Figure 7 Source Data/Figure 7D/
- Figure 7 Source Data/Figure 7B/
- Figure 7 Source Data/.DS_Store
- __MACOSX/Figure 7 Source Data/._.DS_Store
- Figure 7 Source Data/Source Data for Figure 7.xlsx
- __MACOSX/Figure 7 Source Data/._Source Data for Figure 7.xlsx
- Figure 7 Source Data/Figure 7D/Combined + IL15IN-1.fcs
- __MACOSX/Figure 7 Source Data/Figure 7D/._Combined + IL15IN-1.fcs
- Figure 7 Source Data/Figure 7D/Combined + IL15IN-3.fcs
- __MACOSX/Figure 7 Source Data/Figure 7D/._Combined + IL15IN-3.fcs
- Figure 7 Source Data/Figure 7D/Combined + IL15IN-2.fcs
- __MACOSX/Figure 7 Source Data/Figure 7D/._Combined + IL15IN-2.fcs
- Figure 7 Source Data/Figure 7D/CTRL-1.fcs
- __MACOSX/Figure 7 Source Data/Figure 7D/._CTRL-1.fcs
- Figure 7 Source Data/Figure 7D/CTRL-2.fcs
- __MACOSX/Figure 7 Source Data/Figure 7D/._CTRL-2.fcs
- Figure 7 Source Data/Figure 7D/CTRL-3.fcs
- __MACOSX/Figure 7 Source Data/Figure 7D/._CTRL-3.fcs
- Figure 7 Source Data/Figure 7D/Combined-3.fcs
- __MACOSX/Figure 7 Source Data/Figure 7D/._Combined-3.fcs
- Figure 7 Source Data/Figure 7D/Combined-2.fcs
- __MACOSX/Figure 7 Source Data/Figure 7D/._Combined-2.fcs
- Figure 7 Source Data/Figure 7D/Combined-1.fcs
- __MACOSX/Figure 7 Source Data/Figure 7D/._Combined-1.fcs
- Figure 7 Source Data/Figure 7D/IL15IN-2.fcs
- __MACOSX/Figure 7 Source Data/Figure 7D/._IL15IN-2.fcs
- Figure 7 Source Data/Figure 7D/IL15IN-3.fcs
- __MACOSX/Figure 7 Source Data/Figure 7D/._IL15IN-3.fcs
- Figure 7 Source Data/Figure 7D/IL15IN-1.fcs
- __MACOSX/Figure 7 Source Data/Figure 7D/._IL15IN-1.fcs
- Figure 7 Source Data/Figure 7B/Day 14/
- Figure 7 Source Data/Figure 7B/Day 0/
- Figure 7 Source Data/Figure 7B/Day 7/
- Figure 7 Source Data/Figure 7B/Day 14/88-94.tif
- __MACOSX/Figure 7 Source Data/Figure 7B/Day 14/._88-94.tif
- Figure 7 Source Data/Figure 7B/Day 14/4-COM.tif
- __MACOSX/Figure 7 Source Data/Figure 7B/Day 14/._4-COM.tif
- Figure 7 Source Data/Figure 7B/Day 14/3-COM-IL-15-IN.tif
- __MACOSX/Figure 7 Source Data/Figure 7B/Day 14/._3-COM-IL-15-IN.tif
- Figure 7 Source Data/Figure 7B/Day 14/2-IL-15-IN.tif
- __MACOSX/Figure 7 Source Data/Figure 7B/Day 14/._2-IL-15-IN.tif
- Figure 7 Source Data/Figure 7B/Day 14/1-PBS-3.tif
- __MACOSX/Figure 7 Source Data/Figure 7B/Day 14/._1-PBS-3.tif
- Figure 7 Source Data/Figure 7B/Day 14/5.tif
- __MACOSX/Figure 7 Source Data/Figure 7B/Day 14/._5.tif
- Figure 7 Source Data/Figure 7B/Day 14/1-PBS-2.tif
- __MACOSX/Figure 7 Source Data/Figure 7B/Day 14/._1-PBS-2.tif
- Figure 7 Source Data/Figure 7B/Day 14/1-PBS-1.tif
- __MACOSX/Figure 7 Source Data/Figure 7B/Day 14/._1-PBS-1.tif
- Figure 7 Source Data/Figure 7B/Day 0/3.tif
- __MACOSX/Figure 7 Source Data/Figure 7B/Day 0/._3.tif
- Figure 7 Source Data/Figure 7B/Day 0/2.tif
- __MACOSX/Figure 7 Source Data/Figure 7B/Day 0/._2.tif
- Figure 7 Source Data/Figure 7B/Day 0/1.tif
- __MACOSX/Figure 7 Source Data/Figure 7B/Day 0/._1.tif
- Figure 7 Source Data/Figure 7B/Day 0/5.tif
- __MACOSX/Figure 7 Source Data/Figure 7B/Day 0/._5.tif
- Figure 7 Source Data/Figure 7B/Day 0/4.tif
- __MACOSX/Figure 7 Source Data/Figure 7B/Day 0/._4.tif
- Figure 7 Source Data/Figure 7B/Day 7/1-pb.tif
- __MACOSX/Figure 7 Source Data/Figure 7B/Day 7/._1-pb.tif
- Figure 7 Source Data/Figure 7B/Day 7/3-combine-IL-15.tif
- __MACOSX/Figure 7 Source Data/Figure 7B/Day 7/._3-combine-IL-15.tif
- Figure 7 Source Data/Figure 7B/Day 7/1-pbs.tif
- __MACOSX/Figure 7 Source Data/Figure 7B/Day 7/._1-pbs.tif
- Figure 7 Source Data/Figure 7B/Day 7/2-IL-15-IN.tif
- __MACOSX/Figure 7 Source Data/Figure 7B/Day 7/._2-IL-15-IN.tif
- Figure 7 Source Data/Figure 7B/Day 7/5.tif
- __MACOSX/Figure 7 Source Data/Figure 7B/Day 7/._5.tif
- Figure 7 Source Data/Figure 7B/Day 7/4-combine.tif
- __MACOSX/Figure 7 Source Data/Figure 7B/Day 7/._4-combine.tif
