# Supplementary material for: Neoantigens and shared MICB α3 antigen dual-targeted vaccine generates potent antitumor immunity
Source: EMBO Mol Med. 2026 Apr 17;18(6):2098–123. doi: 10.1038/s44321-026-00424-6 (PMC13269783; doi:10.1038/s44321-026-00424-6)
Supplement: Supplementary file 8 — Source data Fig. 7 [file 44321_2026_424_MOESM8_ESM.zip › Figure 7 Source Data/Source Data for Figure 7.xlsx]

## Sheet: Sheet1
7-C		CTRL					Combined					IL-15-IN					Combined+IL-15-IN
	Day0	132000	192000	261000	125000	169000	268000	159000	124000	95800	186000	127000	159000	99600	125000	151000	265000	989000	126000	122000	186000
	Day14	18200000	7920000	2940000	19500000	7250000	51000	4810000	86700	112000	85900	4210000	7710000	7950000	18500000	11690000	6510000	7680000	4250000	5120000	16800000
7-D	CTRL	Combined	IL-15-IN	Combined-IL-15-IN
	3.31	11.9	3.9	6.77
	2.72	10.72	4.61	7.11
	1.62	9.1	4.16	6.17
7-E	CTRL	Combined	IL-15-IN	Combined-IL-15-IN
	0.622159	2.44594	1.16193	1.3691
	0.619432	2.09277	1.41713	2.16001
	0.611323	2.06628	1.58093	1.27982
	0.4686	1.9834	1.3249	1.4532
	0.5273	1.8232	1.1273	1.1326
7-F	CTRL	Combined	IL-15-IN	Combined-IL-15-IN
	31.28	79.745	45.04	58.98
	25.57	82.365	47.67	44.77
	22.71	76.065	48.65	42.33
	21.562	70.332	42.355	37.546
	18.489	68.846	40.298	39.233
